# Supplementary material for: The relationship between hamstring strength tests and sprint performance in female Gaelic footballers: A correlation and linear regression analysis
Source: PLoS One. 2024 Jun 10;19(6):e0302901. doi: 10.1371/journal.pone.0302901 (PMC11164353; doi:10.1371/journal.pone.0302901)
Supplement: S1 Data — (XLSX) [file pone.0302901.s001.xlsx]

## Sheet: Sheet1
participant	Sex	age (years)	bw (kg)	height (m)	leg dominance	HHD_1_L_day1	HHD_1_L_day2	HHD_1_R_day1	HHD_1_R_day2	HHD_2_L_day1	HHD_2_L_day2	HHD_2_R_day1	HHD_2_R_day2	HHD_3_L_day1	HHD_3_L_day2	HHD_3_R_day1	HHD_3_R_day2
HHD_rel_1	1	22.1	80	183	1	164.6	182.4	173.5	173.5	190.2	209.1	129	151.2	267	200.2	244	195.7
HHD_rel_2	1	21.1	55	160	2	186.6	200.2	218	191.3	191.3	164.6	195.7	146.8	182.4	191.3	209.1	164.6
HHD_rel_3	1	21.8	62	164	2	129	124.5	111.2	120.1	75.6	80.1	93.4	106.8	195.7	182.4	169	209.1
HHD_rel_4	1	22.1	53	161	2	126.1	186.8	142.3	200.2	111.2	142.3	151.2	137.9	195.7	169	222.4	186.8
HHD_rel_5	2	22.8	76	178	2	295.7	324.7	306.9	338	315.8	275.8	280.2	262.4	329.2	258	289.1	338
HHD_rel_6	1	20.4	57	160	2	120.1	164.6	129	177.9	142.3	151.2	182.4	142.3	226.8	195.7	222.4	195.7
HHD_rel_7	2	23.9	100	188	2	427	369.2	231.3	240.2	289.1	338	244.6	200.2	369.2	346.9	302.5	240.2
HHD_rel_8	1	22.3	62	173	2	155.7	226.8	164.6	197.6	186.8	177.9	182.4	213.5	186.8	200.2	182.4	204.6
HHD_rel_9	2	21.8	76	183	1	315.8	293.6	266.9	289.1	226.8	271.3	231.3	224.4	298	338	298	360.3
HHD_rel_10	1	22.9	74.8	162.5	2	195.7	218	253.8	226.8	177.9	204.6	182.4	218	204.6	249.1	204.6	275.8
HHD_rel_11	1	22.6	66	170	2	173.5	195.7	266.9	213.5	209.1	200.2	209.1	173.5	183.9	204.7	180.9	253.5
HHD_rel_12	2	19.8	80	182	2	298	402.5	378.1	355.8	333.6	271.3	324.7	249.1	391.4	391.4	320.4	338
HHD_rel_13	1	23.8	55.9	155	1	203	218	193.4	231	189	240.2	84.5	226.8	142.3	262.4	146.8	209
HHD_rel_14	2	25	86.5	183	2	350.6	404.8	342.5	387	351.4	431.5	373	351.4	362.4	391.4	338	387
HHD_rel_15	2	23.9	88.5	182	2	382.5	364.7	400.3	391.4	382.5	329.2	364.7	338	507.1	498.2	484.8	529.3
HHD_rel_16	1	22.2	69.2	173	1	258	231.3	253.7	186.8	231.3	218	177	191.3	262.4	271.3	226.8	231.3
	1=f, 2=m				1=l, 2=r	(Test 1 = Prone isometric, Test 2 = Prone break, Test 3 = Supine break)
