# Supplementary material for: The relationship between hamstring strength tests and sprint performance in female Gaelic footballers: A correlation and linear regression analysis
Source: PLoS One. 2024 Jun 10;19(6):e0302901. doi: 10.1371/journal.pone.0302901 (PMC11164353; doi:10.1371/journal.pone.0302901)
Supplement: S1 File — (XLSX) [file pone.0302901.s002.xlsx]

## Sheet: correaltion regression data
ParticpantNo	legdominanc	Age	Heightcm	Weightkg	Sprint10m	Sprint30m	ISOK_EHPT_d	ISOK_EHPT_nd	ISOK_EHPT_d_bw	ISOK_EHPT_nd_bw	ISOK_EHPT_bw_avg	Maxreptotalwork_d_bw	Maxreptotalwork_nd_bw	Averagepower_d	Averagepower_nd	Averagepower_d_bw	Averagepower_nd_bw	NordBord_d_peakforce	NordBord_nd_peakforce	NordBord_peakforce_avg	NordBord_d_peakforce_bw	NordBord_nd_peakforce_bw	NOrdBord_D_PT	NordBord_ND_PT	NOrdBord_D_PT_bw	NordBord_ND_PT_bw	HHD_torque_Test1_d_bw	HHD_torque_Test1_nd_bw	HHD_torque_Test2_d_bw	HHD_torque_Test2_nd_bw	HHD_torque_Test3_d_bw	HHD_torque_Test3_nd_bw
1	r	21.3	160	56	2.09	5.07	130.9	115.3	2.3375	2.05893	2.19821	2.47143	2.12679	87.9	81.2	1.56964	1.45	175	145	160	3.125	2.58929	58	70	1.03571	1.25	1.49357	1.36643	0.921429	0.667143	1.36643	1.20714
2	r	20.6	171	83.2	2.12	5.2	217.4	172.4	2.61298	2.07212	2.34255	2.89303	2.38341	149.8	137.4	1.80048	1.65144	329	287	308	3.95433	3.44952	135	155	1.6226	1.86298	1.48352	1.73784	1.33256	1.51134	1.65991	1.73784
3	l	20.3	164	59.1	2.11	5.11	155.3	129.1	2.62775	2.18443	2.40609	2.85956	2.36041	119.6	102	2.02369	1.72589	219	269	244	3.70558	4.55161	119	97	2.01354	1.64129	1.03222	1.16689	0.998534	1.06646	1.19839	1.56709
4	l	22.3	183	76	666	666	184.2	201.7	2.42368	2.65395	2.53882	2.80921	2.86447	151.4	155.5	1.99211	2.04605	267	322	294.5	3.51316	4.23684	152	126	2	1.65789	1.46398	1.71254	1.04969	1.46354	1.71304	2.09876
5	r	22	162	57	2.22	5.31	242.5	124.6	4.25439	2.18596	3.22018	3.23509	2.22105	126.8	80.8	2.22456	1.41754	317	266	291.5	5.5614	4.66667	99	118	1.73684	2.07018	1.91706	2.0336	1.48089	1.80112	2.06201	1.88797
6	r	22.1	170	56	2.09	4.95	158.2	123.4	2.825	2.20357	2.51429	3.01429	2.45179	108.1	96.3	1.93036	1.71964	253	236	244.5	4.51786	4.21429	96	103	1.71429	1.83929	1.03366	1.45543	1.42155	1.29332	1.26029	1.32676
7	l	22.6	171	73	2.02	4.89	160.8	155.5	2.20274	2.13014	2.16644	2.31918	2.14932	102.7	101.6	1.40685	1.39178	189	163	176	2.58904	2.23288	68	72	0.931507	0.986301	1.60128	1.41579	1.19496	1.23001	1.83044	1.64801
8	r	30.2	169	59.5	2.19	5.17	188.5	172.4	3.16807	2.89748	3.03277	3.5479	3.18655	127.2	128	2.13782	2.15126	194	171	182.5	3.2605	2.87395	77	88	1.29412	1.47899	1.88517	2.3397	1.27898	1.59411	2.55796	2.10261
9	r	19.3	159	75	666	666	170.6	163.8	2.27467	2.184	2.22933	2.37333	2.29867	118	120.3	1.57333	1.604	321	312	316.5	4.28	4.16	116	120	1.54667	1.6	1.49957	1.15389	1.21255	1.17483	1.38903	1.0866
10	l	18	171	79.8	2.07	4.96	189.7	170.6	2.37719	2.13784	2.25752	2.10401	2.17794	124.3	129.5	1.55764	1.62281	160	186	173	2.00501	2.33083	81	70	1.01504	0.877193	0.703978	1.09759	0.655409	0.73136	0.801116	1
11	r	21.5	161	55.8	2.07	4.99	149.4	149.4	2.67742	2.67742	2.67742	2.77957	3.30645	88	85.3	1.57706	1.52867	343	300	321.5	6.14695	5.37634	128	112	2.29391	2.00717	1.39841	1.69873	1.3088	1.30934	1.10081	1.399
12	r	21.5	167	67	2.12	5.1	158.4	140.7	2.36418	2.1	2.23209	2.25224	2.23433	110.5	103.6	1.64925	1.54627	219	201	210	3.26866	3	82	89	1.22388	1.32836	1.19161	1.34898	0.893859	1.05238	1.40838	1.18703
13	r	19.7	168.5	82.8	666	666	192	216.9	2.31884	2.61957	2.4692	2.43961	2.49638	143.6	146.8	1.7343	1.77295	294	260	277	3.55072	3.1401	108	123	1.30435	1.48551	1.11572	1.03379	0.959699	0.876651	1.02642	0.719006
14	r	20.4	171	72	2.1	5.05	157.4	168.5	2.18611	2.34028	2.26319	2.14306	2.20139	108.2	105.7	1.50278	1.46806	666	666	666	666	666	666	666	666	666	666	666	666	666	666	666
15	l	21	163	72	1.81	4.58	165.2	123.4	2.29444	1.71389	2.00417	2.32361	1.9375	107.6	86.6	1.49444	1.20278	277	434	355.5	3.84722	6.02778	189	121	2.625	1.68056	1.31855	1.64597	1.07601	1.24131	1.34516	1.61928
16	l	26.9	170	63.5	1.83	4.52	183.2	178.6	2.88504	2.8126	2.84882	3.06142	3.04409	140	138.8	2.20472	2.18583	306	392	349	4.8189	6.17323	181	142	2.85039	2.23622	2.07017	2.11272	1.58517	1.95048	2.10217	2.60015
17	r	21.6	165	55	2.08	4.99	186.8	185.2	3.39636	3.36727	3.38182	3.43455	3.13636	124.1	123.2	2.25636	2.24	270	259	264.5	4.90909	4.70909	666	666	666	666	666	666	666	666	666	666
18	r	20.4	166	75.3	666	666	169	158.8	2.24436	2.1089	2.17663	2.31873	2.28021	119.2	115.4	1.583	1.53254	666	666	666	666	666	114	124	1.51394	1.64675	1.20997	1.20761	0.946807	0.708868	1.65706	1.36521
19	l	21.8	169	82.5	2.14	5.19	162	150.8	1.96364	1.82788	1.89576	2.38303	2.5297	130.1	139.6	1.57697	1.69212	256	279	267.5	3.10303	3.38182	164	137	1.98788	1.66061	1.46155	1.32308	1.15017	1.13105	1.36566	1.15485
20	r	26.8	167	69.8	1.91	4.78	179.6	188.8	2.57307	2.70487	2.63897	2.2235	2.47564	110.1	127.1	1.57736	1.82092	369	307	338	5.28653	4.39828	105	102	1.5043	1.46132	1.86009	1.6317	1.30518	1.18958	1.91564	1.77037
21	r	19.4	167	69.1	1.88	4.72	143.5	171.5	2.0767	2.48191	2.27931	2.15774	2.07381	104.6	99	1.51375	1.43271	235	241	238	3.40087	3.4877	60	78	0.868307	1.1288	1.71671	1.52208	1.20719	1.28371	1.98565	1.46864
22	r	19.5	170	106.3	1.98	4.91	141.7	143.7	1.33302	1.35183	1.34243	1.5936	1.67074	112.8	129.1	1.06115	1.21449	188	144	166	1.76858	1.35466	129	150	1.21355	1.4111	0.760176	0.856068	0.684116	0.684598	0.798206	0.912939
23	r	18.8	168.5	61.8	1.95	4.88	180.7	183.2	2.92395	2.9644	2.94417	3.0712	2.67152	133.6	133.6	2.16181	2.16181	330	284	307	5.33981	4.59547	87	103	1.40777	1.66667	1.7892	1.62737	1.49089	1.20528	1.99769	1.77778
24	r	22.5	171	68	1.9	4.76	197.9	180.7	2.91029	2.65735	2.78382	2.47794	2.16324	112.5	104.3	1.65441	1.53382	246	210	228	3.61765	3.08824	112	115	1.64706	1.69118	0.73536	1.65638	0.653925	1.19481	0.844347	1.60204
25	r	21.5	164	55.9	1.97	4.89	177.4	147.7	3.17352	2.64222	2.90787	3.15206	2.57424	121.7	95	2.1771	1.69946	277	269	273	4.95528	4.81216	46	84	0.822898	1.50268	2.17525	1.17723	1.69238	0.831537	2.76214	1.24653
26	r	20.6	163	55	2.27	5.25	176.2	137	3.20364	2.49091	2.84727	2.88182	2.47818	115.2	96.7	2.09455	1.75818	193	106	149.5	3.50909	1.92727	58	79	1.05455	1.43636	1.10695	1.22517	1.10695	1.25469	1.51501	1.51704
27	r	21.6	166	60.9	666	666	156.1	135.4	2.56322	2.22332	2.39327	3.47947	2.71921	128.3	113	2.10673	1.8555	219	161	190	3.59606	2.64368	86	95	1.41215	1.55993	1.45452	1.3876	1.32222	0.858707	1.45452	1.55325
28	r	22.1	164	70	2.02	4.98	182.8	146.6	2.61143	2.09429	2.35286	2.89429	2.94	147.6	143.1	2.10857	2.04429	210	190	200	3	2.71429	126	112	1.8	1.6	1.16167	1.09101	0.865	0.917631	1.26	0.842927
29	r	21	167	82.3	2.11	5.03	194.7	191.8	2.36574	2.3305	2.34812	2.17618	2.08627	121.8	111.8	1.47995	1.35844	287	324	305.5	3.48724	3.93682	99	129	1.20292	1.56744	1.57916	1.85454	1.43767	1.33786	1.55584	1.80757
30	r	20.6	158	54.1	666	666	164.6	156.2	3.04251	2.88725	2.96488	3.22366	2.48244	106.2	89.1	1.96303	1.64695	297	227	262	5.48983	4.19593	63	59	1.16451	1.09057	1.40667	1.43464	1.40667	1.26414	1.50924	1.54139
31	l	21.8	176	66.1	1.93	4.79	161.8	124.7	2.44781	1.88654	2.16717	2.57035	2.50983	112.4	116.6	1.70045	1.76399	151	142	146.5	2.28442	2.14826	136	122	2.05749	1.84569	1.96534	1.74329	1.17895	1.37795	2.04928	1.8558
32	l	22.2	173	69.2	2.14	5.23	164	155.9	2.36994	2.25289	2.31142	2.96098	2.31936	135.4	113	1.95665	1.63295	292	326	309	4.21965	4.71098	119	97	1.71965	1.40173	1.09608	1.247	0.977149	0.911127	1.19144	1.48692
33	r	19.1	156	48.8	2.14	5.11	182.1	151.1	3.73156	3.09631	3.41393	2.80123	2.80533	106.3	100.8	2.17828	2.06557	321	260	290.5	6.57787	5.32787	62	61	1.27049	1.25	2.0746	1.82991	1.46669	1.33703	2.39624	1.86472
34	l	19.5	162	80.2	2.11	5.15	150.9	146.4	1.88155	1.82544	1.85349	2.33541	1.92394	132.7	111.8	1.65461	1.39401	158	158	158	1.97007	1.97007	88	74	1.09726	0.922693	0.693716	0.718867	0.624552	0.626076	0.647434	0.649013
35	r	21.8	172	70.2	2.15	5.11	168.8	145.2	2.40456	2.06838	2.23647	3.00427	3.09544	137.4	154.2	1.95726	2.19658	211	177	194	3.0057	2.52137	90	95	1.28205	1.35328	1.18691	0.933877	0.954867	0.881963	1.57385	1.16778
36	r	20.3	168	68.5	2.02	4.93	200	196.1	2.91971	2.86277	2.89124	1.92701	2.04672	90.7	98.6	1.32409	1.43942	232	221	226.5	3.38686	3.22628	87	103	1.27007	1.50365	1.44961	1.50232	1.38046	1.47318	1.68567	1.8269
37	r	21.5	168	68.9	2.09	5.01	134.4	122.1	1.95065	1.77213	1.86139	2.81277	2.30769	135.3	110.9	1.96372	1.60958	227	191	209	3.29463	2.77213	96	111	1.39332	1.61103	1.29486	1.40531	0.991427	0.992023	1.40509	1.15746
38	r	21.1	169	65.5	1.88	4.69	182.7	162.3	2.78931	2.47786	2.63359	2.98931	3.01374	131	144.5	2	2.20611	260	225	242.5	3.96947	3.43511	108	113	1.64885	1.72519	1.81247	1.70538	1.41585	1.44916	1.69915	1.22233
									2.59754	2.35125	2.47439
	l=left, r=right
	666= missing value
	d= dominant
	Nd= non dominant
	bw= body weight
	ISOK = isokinetic
	EHPT = eccentric hamstring peak torque

## Sheet: Sheet1
ParticpantNo	legdominanc	Age	Heightcm	Weightkg	Sprint10m	Sprint30m	HHD_Test1_d	HHD_Test1_nd	HHD_Test1_avg	HHD_Test1_d_bw	HHD_Test1_nd_bw	HHD_Test1_avg_bw	HHD_Test2_d	HHD_Test2_nd	HHD_Test2_average	HHD_Test2_d_bw	HHD_Test2_nd_bw	HHD_Test2_avg_bw	HHD_Test3_d	HHD_Test3_nd	HHD_Test3_avg	HHD_Test3_d_bw	HHD_Test3_nd_bw	HHD_Test3_avg_bw	ISOK_EHPT_d	ISOK_EHPT_nd	ISOK_EHPT_avg	Maxreptotalwork_d	Maxreptotalwork_nd	Maxreptotalwork_avg	Maxreptotalwork_d_bw	Maxreptotalwork_nd_bw	Maxreptotalwork_avg_bw	Averagepower_d	Averagepower_nd	Averagepower_avg	Averagepower_d_bw	Averagepower_nd_bw	Averagepower_avg_bw	NordBord_d_peakforce	NordBord_nd_peakforce	NordBord_peakforce_avg	NordBord_d_peakforce_bw	NordBord_nd_peakforce_bw	NordBord_peakforce_avg_bw	NOrdBord_D_PT	NordBord_ND_PT	NordBord_PT_avg	NOrdBord_D_PT_bw
1	r	21.3	160	56	2.09	5.07	209.1	191.3	200.2	3.73393	3.41607	3.575	129	93.4	111.2	2.30357	1.66786	1.98571	191.3	169	180.15	3.41607	3.01786	3.21696	130.9	115.3	123.1	138.4	119.1	128.75	2.47143	2.12679	2.29911	87.9	81.2	84.55	1.56964	1.45	1.50982	175	145	160	3.125	2.58929	2.85714	58	70	64	1.03571
2	r	20.6	171	83.2	2.12	5.2	262.4	306.9	284.65	3.15385	3.6887	3.42127	235.7	266.9	251.3	2.83293	3.20793	3.02043	293.6	306.9	300.25	3.52885	3.6887	3.60877	217.4	172.4	194.9	240.7	198.3	219.5	2.89303	2.38341	2.63822	149.8	137.4	143.6	1.80048	1.65144	1.72596	329	287	308	3.95433	3.44952	3.70192	135	155	145	1.6226
3	l	20.3	164	59.1	2.11	5.11	137.9	155.7	146.8	2.33333	2.63452	2.48393	133.4	142.3	137.85	2.25719	2.40778	2.33249	160.1	209.1	184.6	2.70897	3.53807	3.12352	155.3	129.1	142.2	169	139.5	154.25	2.85956	2.36041	2.60998	119.6	102	110.8	2.02369	1.72589	1.87479	219	269	244	3.70558	4.55161	4.1286	119	97	108	2.01354
4	l	22.3	183	76	666	666	235.7	275.8	255.75	3.10132	3.62895	3.36513	169	235.7	202.35	2.22368	3.10132	2.6625	275.8	338	306.9	3.62895	4.44737	4.03816	184.2	201.7	192.95	213.5	217.7	215.6	2.80921	2.86447	2.83684	151.4	155.5	153.45	1.99211	2.04605	2.01908	267	322	294.5	3.51316	4.23684	3.875	152	126	139	2
5	r	22	162	57	2.22	5.31	293.6	311.4	302.5	5.15088	5.46316	5.30702	226.8	275.8	251.3	3.97895	4.8386	4.40877	315.8	289.1	302.45	5.54035	5.07193	5.30614	242.5	124.6	183.55	184.4	126.6	155.5	3.23509	2.22105	2.72807	126.8	80.8	103.8	2.22456	1.41754	1.82105	317	266	291.5	5.5614	4.66667	5.11404	99	118	108.5	1.73684
6	r	22.1	170	56	2.09	4.95	142.3	200.2	171.25	2.54107	3.575	3.05804	195.7	177.9	186.8	3.49464	3.17679	3.33571	173.5	182.5	178	3.09821	3.25893	3.17857	158.2	123.4	140.8	168.8	137.3	153.05	3.01429	2.45179	2.73304	108.1	96.3	102.2	1.93036	1.71964	1.825	253	236	244.5	4.51786	4.21429	4.36607	96	103	99.5	1.71429
7	l	22.6	171	73	2.02	4.89	280.2	271.3	275.75	3.83836	3.71644	3.7774	209.1	235.7	222.4	2.86438	3.22877	3.04658	320.3	315.8	318.05	4.38767	4.32603	4.35685	160.8	155.5	158.15	169.3	156.9	163.1	2.31918	2.14932	2.23425	102.7	101.6	102.15	1.40685	1.39178	1.39932	189	163	176	2.58904	2.23288	2.41096	68	72	70	0.931507
8	r	30.2	169	59.5	2.19	5.17	249.1	306.9	278	4.18655	5.15798	4.67227	169	209.1	189.05	2.84034	3.51429	3.17731	338	275.8	306.9	5.68067	4.63529	5.15798	188.5	172.4	180.45	211.1	189.6	200.35	3.5479	3.18655	3.36723	127.2	128	127.6	2.13782	2.15126	2.14454	194	171	182.5	3.2605	2.87395	3.06723	77	88	82.5	1.29412
9	r	19.3	159	75	666	666	302.5	231.5	267	4.03333	3.08667	3.56	244.6	235.7	240.15	3.26133	3.14267	3.202	280.2	218	249.1	3.736	2.90667	3.32133	170.6	163.8	167.2	178	172.4	175.2	2.37333	2.29867	2.336	118	120.3	119.15	1.57333	1.604	1.58867	321	312	316.5	4.28	4.16	4.22	116	120	118	1.54667
10	l	18	171	79.8	2.07	4.96	129	200.2	164.6	1.61654	2.50877	2.06266	120.1	133.4	126.75	1.50501	1.67168	1.58835	146.8	182.4	164.6	1.8396	2.28571	2.06266	189.7	170.6	180.15	167.9	173.8	170.85	2.10401	2.17794	2.14098	124.3	129.5	126.9	1.55764	1.62281	1.59023	160	186	173	2.00501	2.33083	2.16792	81	70	75.5	1.01504
11	r	21.5	161	55.8	2.07	4.99	209.1	253.9	231.5	3.74731	4.55018	4.14875	195.7	195.7	195.7	3.50717	3.50717	3.50717	164.6	209.1	186.85	2.94982	3.74731	3.34857	149.4	149.4	149.4	155.1	184.5	169.8	2.77957	3.30645	3.04301	88	85.3	86.65	1.57706	1.52867	1.55287	343	300	321.5	6.14695	5.37634	5.76165	128	112	120	2.29391
12	r	21.5	167	67	2.12	5.1	195.7	222.4	209.05	2.9209	3.3194	3.12015	146.8	173.5	160.15	2.19104	2.58955	2.3903	231.3	195.7	213.5	3.45224	2.9209	3.18657	158.4	140.7	149.55	150.9	149.7	150.3	2.25224	2.23433	2.24328	110.5	103.6	107.05	1.64925	1.54627	1.59776	219	201	210	3.26866	3	3.13433	82	89	85.5	1.22388
13	r	19.7	168.5	82.8	666	666	222.4	204.6	213.5	2.68599	2.47101	2.5785	191.3	173.5	182.4	2.31039	2.09541	2.2029	204.6	142.3	173.45	2.47101	1.7186	2.09481	192	216.9	204.45	202	206.7	204.35	2.43961	2.49638	2.468	143.6	146.8	145.2	1.7343	1.77295	1.75362	294	260	277	3.55072	3.1401	3.34541	108	123	115.5	1.30435
14	r	20.4	171	72	2.1	5.05	249.1	262.4	255.75	3.45972	3.64444	3.55208	218	209.1	213.55	3.02778	2.90417	2.96597	244.6	253.5	249.05	3.39722	3.52083	3.45903	157.4	168.5	162.95	154.3	158.5	156.4	2.14306	2.20139	2.17222	108.2	105.7	106.95	1.50278	1.46806	1.48542	666	666	666	666	666	666	666	666	666	666
15	l	21	163	72	1.81	4.58	218	271.3	244.65	3.02778	3.76806	3.39792	177.9	204.6	191.25	2.47083	2.84167	2.65625	222.4	266.9	244.65	3.08889	3.70694	3.39792	165.2	123.4	144.3	167.3	139.5	153.4	2.32361	1.9375	2.13056	107.6	86.6	97.1	1.49444	1.20278	1.34861	277	434	355.5	3.84722	6.02778	4.9375	189	121	155	2.625
16	l	26.9	170	63.5	1.83	4.52	284.7	289.1	286.9	4.48346	4.55276	4.51811	218	266.9	242.45	3.43307	4.20315	3.81811	289.1	355.8	322.45	4.55276	5.60315	5.07795	183.2	178.6	180.9	194.4	193.3	193.85	3.06142	3.04409	3.05276	140	138.8	139.4	2.20472	2.18583	2.19528	306	392	349	4.8189	6.17323	5.49606	181	142	161.5	2.85039
17	r	21.6	165	55	2.08	4.99	298	289.1	293.55	5.41818	5.25636	5.33727	222.4	209.1	215.75	4.04364	3.80182	3.92273	262.4	231.3	246.85	4.77091	4.20545	4.48818	186.8	185.2	186	188.9	172.5	180.7	3.43455	3.13636	3.28545	124.1	123.2	123.65	2.25636	2.24	2.24818	270	259	264.5	4.90909	4.70909	4.80909	666	666	666	666
18	r	20.4	166	75.3	666	666	204.6	204.6	204.6	2.71713	2.71713	2.71713	160.1	120.1	140.1	2.12616	1.59495	1.86056	280.2	231.3	255.75	3.72112	3.07171	3.39641	169	158.8	163.9	174.6	171.7	173.15	2.31873	2.28021	2.29947	119.2	115.4	117.3	1.583	1.53254	1.55777	666	666	666	666	666	666	114	124	119	1.51394
19	l	21.8	169	82.5	2.14	5.19	271.3	244.6	257.95	3.28848	2.96485	3.12667	213.5	209.1	211.3	2.58788	2.53455	2.56121	253.5	213.5	233.5	3.07273	2.58788	2.8303	162	150.8	156.4	196.6	208.7	202.65	2.38303	2.5297	2.45636	130.1	139.6	134.85	1.57697	1.69212	1.63455	256	279	267.5	3.10303	3.38182	3.24242	164	137	150.5	1.98788
20	r	26.8	167	69.8	1.91	4.78	298	262.4	280.2	4.26934	3.75931	4.01433	209.1	191.3	200.2	2.9957	2.74069	2.86819	306.9	284.7	295.8	4.39685	4.0788	4.23782	179.6	188.8	184.2	155.2	172.8	164	2.2235	2.47564	2.34957	110.1	127.1	118.6	1.57736	1.82092	1.69914	369	307	338	5.28653	4.39828	4.84241	105	102	103.5	1.5043
21	r	19.4	167	69.1	1.88	4.72	284.7	253.5	269.1	4.12012	3.6686	3.89436	200.2	213.8	207	2.89725	3.09407	2.99566	329.3	244.6	286.95	4.76556	3.5398	4.15268	143.5	171.5	157.5	149.1	143.3	146.2	2.15774	2.07381	2.11577	104.6	99	101.8	1.51375	1.43271	1.47323	235	241	238	3.40087	3.4877	3.44428	60	78	69	0.868307
22	r	19.5	170	106.3	1.98	4.91	177.9	200.2	189.05	1.67357	1.88335	1.77846	160.1	160.1	160.1	1.50611	1.50611	1.50611	186.8	213.5	200.15	1.75729	2.00847	1.88288	141.7	143.7	142.7	169.4	177.6	173.5	1.5936	1.67074	1.63217	112.8	129.1	120.95	1.06115	1.21449	1.13782	188	144	166	1.76858	1.35466	1.56162	129	150	139.5	1.21355
23	r	18.8	168.5	61.8	1.95	4.88	266.9	240.2	253.55	4.31877	3.88673	4.10275	222.4	177.9	200.15	3.59871	2.87864	3.23867	298	262.4	280.2	4.82201	4.24595	4.53398	180.7	183.2	181.95	189.8	165.1	177.45	3.0712	2.67152	2.87136	133.6	133.6	133.6	2.16181	2.16181	2.16181	330	284	307	5.33981	4.59547	4.96764	87	103	95	1.40777
24	r	22.5	171	68	1.9	4.76	120.1	271.3	195.7	1.76618	3.98971	2.87794	106.8	195.7	151.25	1.57059	2.87794	2.22426	137.9	262.4	200.15	2.02794	3.85882	2.94338	197.9	180.7	189.3	168.5	147.1	157.8	2.47794	2.16324	2.32059	112.5	104.3	108.4	1.65441	1.53382	1.59412	246	210	228	3.61765	3.08824	3.35294	112	115	113.5	1.64706
25	r	21.5	164	55.9	1.97	4.89	280.2	151.2	215.7	5.01252	2.70483	3.85868	218	106.8	162.4	3.89982	1.91055	2.90519	355.8	160.1	257.95	6.36494	2.86404	4.61449	177.4	147.7	162.55	176.2	143.9	160.05	3.15206	2.57424	2.86315	121.7	95	108.35	2.1771	1.69946	1.93828	277	269	273	4.95528	4.81216	4.88372	46	84	65	0.822898
26	r	20.6	163	55	2.27	5.25	169	186.8	177.9	3.07273	3.39636	3.23455	169	191.3	180.15	3.07273	3.47818	3.27545	231.3	231.3	231.3	4.20545	4.20545	4.20545	176.2	137	156.6	158.5	136.3	147.4	2.88182	2.47818	2.68	115.2	96.7	105.95	2.09455	1.75818	1.92636	193	106	149.5	3.50909	1.92727	2.71818	58	79	68.5	1.05455
27	r	21.6	166	60.9	666	666	195.7	186.8	191.25	3.21346	3.06732	3.14039	177.9	115.6	146.75	2.92118	1.89819	2.40969	195.7	209.1	202.4	3.21346	3.4335	3.32348	156.1	135.4	145.75	211.9	165.6	188.75	3.47947	2.71921	3.09934	128.3	113	120.65	2.10673	1.8555	1.98112	219	161	190	3.59606	2.64368	3.11987	86	95	90.5	1.41215
28	r	22.1	164	70	2.02	4.98	209.1	195.7	202.4	2.98714	2.79571	2.89143	155.7	164.6	160.15	2.22429	2.35143	2.28786	226.8	151.2	189	3.24	2.16	2.7	182.8	146.6	164.7	202.6	205.8	204.2	2.89429	2.94	2.91714	147.6	143.1	145.35	2.10857	2.04429	2.07643	210	190	200	3	2.71429	2.85714	126	112	119	1.8
29	r	21	167	82.3	2.11	5.03	298	351.4	324.7	3.6209	4.26974	3.94532	271.3	253.5	262.4	3.29648	3.08019	3.18834	293.6	342.5	318.05	3.56744	4.1616	3.86452	194.7	191.8	193.25	179.1	171.7	175.4	2.17618	2.08627	2.13123	121.8	111.8	116.8	1.47995	1.35844	1.4192	287	324	305.5	3.48724	3.93682	3.71203	99	129	114	1.20292
30	r	20.6	158	54.1	666	666	182.4	186.8	184.6	3.37153	3.45287	3.4122	182.4	164.6	173.5	3.37153	3.04251	3.20702	195.7	200.7	198.2	3.61738	3.7098	3.66359	164.6	156.2	160.4	174.4	134.3	154.35	3.22366	2.48244	2.85305	106.2	89.1	97.65	1.96303	1.64695	1.80499	297	227	262	5.48983	4.19593	4.84288	63	59	61	1.16451
31	l	21.8	176	66.1	1.93	4.79	311.4	275.8	293.6	4.71104	4.17247	4.44175	186.8	218	202.4	2.82602	3.29803	3.06203	324.7	293.6	309.15	4.91225	4.44175	4.677	161.8	124.7	143.25	169.9	165.9	167.9	2.57035	2.50983	2.54009	112.4	116.6	114.5	1.70045	1.76399	1.73222	151	142	146.5	2.28442	2.14826	2.21634	136	122	129	2.05749
32	l	22.2	173	69.2	2.14	5.23	204.6	231.3	217.95	2.95665	3.34249	3.14957	182.4	169	175.7	2.63584	2.4422	2.53902	222.4	275.8	249.1	3.21387	3.98555	3.59971	164	155.9	159.95	204.9	160.5	182.7	2.96098	2.31936	2.64017	135.4	113	124.2	1.95665	1.63295	1.7948	292	326	309	4.21965	4.71098	4.46532	119	97	108	1.71965
33	r	19.1	156	48.8	2.14	5.11	258	231.3	244.65	5.28689	4.73975	5.01332	182.4	169	175.7	3.7377	3.46311	3.60041	298	235.7	266.85	6.10656	4.82992	5.46824	182.1	151.1	166.6	136.7	136.9	136.8	2.80123	2.80533	2.80328	106.3	100.8	103.55	2.17828	2.06557	2.12193	321	260	290.5	6.57787	5.32787	5.95287	62	61	61.5	1.27049
34	l	19.5	162	80.2	2.11	5.15	133.4	137.9	135.65	1.66334	1.71945	1.6914	120.1	120.1	120.1	1.49751	1.49751	1.49751	124.5	124.5	124.5	1.55237	1.55237	1.55237	150.9	146.4	148.65	187.3	154.3	170.8	2.33541	1.92394	2.12968	132.7	111.8	122.25	1.65461	1.39401	1.52431	158	158	158	1.97007	1.97007	1.97007	88	74	81	1.09726
35	r	21.8	172	70.2	2.15	5.11	204.6	160.1	182.35	2.91453	2.28063	2.59758	164.6	151.2	157.9	2.34473	2.15385	2.24929	271.3	200.2	235.75	3.86467	2.85185	3.35826	168.8	145.2	157	210.9	217.3	214.1	3.00427	3.09544	3.04986	137.4	154.2	145.8	1.95726	2.19658	2.07692	211	177	194	3.0057	2.52137	2.76353	90	95	92.5	1.28205
36	r	20.3	168	68.5	2.02	4.93	218	226.8	222.4	3.18248	3.31095	3.24672	207.6	222.4	215	3.03066	3.24672	3.13869	253.5	275.8	264.65	3.70073	4.02628	3.8635	200	196.1	198.05	132	140.2	136.1	1.92701	2.04672	1.98686	90.7	98.6	94.65	1.32409	1.43942	1.38175	232	221	226.5	3.38686	3.22628	3.30657	87	103	95	1.27007
37	r	21.5	168	68.9	2.09	5.01	209.1	226.8	217.95	3.03483	3.29173	3.16328	160.1	160.1	160.1	2.32366	2.32366	2.32366	226.9	186.8	206.85	3.29318	2.71118	3.00218	134.4	122.1	128.25	193.8	159	176.4	2.81277	2.30769	2.56023	135.3	110.9	123.1	1.96372	1.60958	1.78665	227	191	209	3.29463	2.77213	3.03338	96	111	103.5	1.39332
38	r	21.1	169	65.5	1.88	4.69	284.7	266.9	275.8	4.34656	4.07481	4.21069	222.4	226.8	224.6	3.39542	3.4626	3.42901	266.9	191.3	229.1	4.07481	2.92061	3.49771	182.7	162.3	172.5	195.8	197.4	196.6	2.98931	3.01374	3.00153	131	144.5	137.75	2	2.20611	2.10305	260	225	242.5	3.96947	3.43511	3.70229	108	113	110.5	1.64885
[truncated: 11 more columns]
